# Supplementary material for: A novel body coloration phenotype in Anolis sagrei: Implications for physiology, fitness, and predation
Source: PLoS One. 2018 Dec 31;13(12):e0209261. doi: 10.1371/journal.pone.0209261 (PMC6312277; doi:10.1371/journal.pone.0209261)
Supplement: S1 Dataset — (XLSX) [file pone.0209261.s004.xlsx]

## Sheet: Master Sheet
Lizard	Sex	Color	% Orange	Endurance Time (s)	Sprint Speed	Difference in PHA(L) and PBS(R) induced swelling (LeftDiff-RightDiff)	SVL (mm)	Weight (g)
1	m	Brown	0	88.06		0.33	53.1	5.07
6	m	Brown	0	87.61	0.145	0.313333	52.2	5.78
7	m	Brown	0	73.55		0.573333	59.2	5.94
9	m	Brown	0			0.653333
10	m	Orange	0.327439	77.54	0.133333	0.523333	53.3	5.53
11	f	Brown	0	63.12		0.406667	52.1	5.82
13	m	Redhead	0.0876513	87.32	0.133333	0.02	50	4.62
15	m	Brown	0			0.406667
16	f	Brown	0			-0.0266667
20	m	Orange	1		0.111	0.21	53.4	6.49
21		Brown	0	91.82			51.3	5.1
23	m	Brown	0	65.3	0.111333	0.83	51	6.13
27	m	Orange	1	72.24	0.2	0.183333	53.6	5.35
29	m	Orange			0.133333		53.2	8.04
30	m	Orange	1	53.83	0.0996667	-0.153333	54.8	6.88
31	f	Redhead	0.260068	23.42			41.4	1.94
35	f	Orange					41.4	3.47
38	m	Brown	0	58.66		-0.0133333	55.5	5.79
39	f	Orange	1	60.83	0.133	0.113333	42.9	2.68
42	m	Brown	0	27.3		0.203333	50.9	4.2
46	m	Brown	0		0.189		43.1	2.45
47	m	Tail	0.0822337	38.09		0.2	49.2	5.75
48	f	Brown	0	61.68	0.133	0.166667	41.4	3.47
50	m	Brown	0			0.0633333	47.2
54	m	Orange	1	49.06	0.1	0.13	58.5	5.81
55	m	Orange			0.122		52	6.01
56	m	Brown	0	48.54		0.563333	40.1
57	m	Brown	0	-	0.144333	-0.146667	50.3	5.85
58	f	Brown	0	38.45		0.533333	39.9	2.52
59	m	Brown	0	74.13	0.2	0.493333	50.6	6.41
60	m	Brown	0			0.58	46.5
61	f	Redhead	0.234817	59.34		0.0433333	44.8	2.54
62	f	Brown	0	94.16	0.2	0.183333	40.3	3.05
63	m	Redhead	0.0310299	94.46		0.0533333	49.5	5.97
64	m	Brown	0	118.77		0.446667	43	5.49
72	f	Brown	0		0.167	0.52	42.4	3
74	f	Brown	0	58.04		0.78	37.9	3.4
75	f	Tail	0.166652	79.02	0.133	0.226667	41.3
79	f	Redhead				-0.326667
81	f	Orange					41.5	3.19
83	f	Brown	0		0.133333		41.3	2.38
89	f	Orange					44.2	2.45
91	m	Brown	0			0.383333	49.7	4.34
97	m	Brown	0	67.84	0.144333	-0.0366667	53.7	5.88
99	m	Brown	0	71.14	0.244	0.443333	54.1	5.58
203	m	Tail	0.362806	78.8			55.5	5.08
209	m	Brown	0				53.4	5.53
210	f	Redhead	0.186471	69.41			37.3	2.32
211	f	Brown	0
212	f	Redhead	0.20576
213	f	Redhead	0.171414	64.89			35.6	1.97
214	f	Brown	0	71.11			36.9	2.01
215	m						47.2	4.03
40-1	f	Redhead	0.213613	78.78		0.17	45.1	3.86
40-2	f	Brown	0	52.66		0.0833333	40.2	2.84
81a	f	Orange	1			0.37
82a	f	Brown	0			0.42	34.8	1.57
82b	f	Redhead				0.206667
83a	f	Brown	0			0.04
86-1	m	Brown	0	61.59		0.163333	57.2	7.4
86-2	m	Brown	0	127.92		0.56	53.5	5.38
87-2	m	Redhead	0.147764	101.4		-0.163333	54	5.17
89-1	f	Brown	0	66.45			42.6	3.17
300	f	Orange	1	63.05	0.255333	0.293333	35.3	2.07
301	m	Orange	1	84.05	0.178	0.173333	38	2.27
302	m	Orange	0.497295	77.48	0.122	0.376667	46	3.37
303	f	Orange	0.305659	88.81	0.122333	0.103333	42.3	2.85

## Sheet: Mate Choice
Orange Male	Brown Male	Female	OMH (Orange Male Headbobs)	OMD (Orange Male Dewlaps)	BMH (Brown Male Headbobs)	BMD (Brown Male Dewlaps)	FHO (Female Headbobs at Orange)	FHB (Female Headbobs at Brown)	Orange (s)	Brown (s)	Orange % Orange	Orange Endurance Time (s)	Orange Sprint Speed	Orange Difference in PHA(L) and PBS(R) induced swelling (LeftDiff-RightDiff)	Orange SVL (mm)	Orange Mass (g)	Brown % Orange	Brown Endurance Time (s)	Brown Sprint Speed	Brown Difference in PHA(L) and PBS(R) induced swelling (LeftDiff-RightDiff)	Brown SVL (mm)	Brown Mass (g)	Delta Dews (O-B)	Delta Bobs (O-B)	Delta Time (O-B)	Delta Female Bobs (O-B)	Notes
203	46	11	67	51	0	1	42	10	191.94	144.47	0.362806	78.8			55.5	5.08	0		0.189		43.1	2.45	50	67	47.47	32
30	86-1	11	11	1	0	0	9	10	0	146.74	1	53.83	0.0996667	-0.153333	54.8	6.88	0	61.59		0.163333	57.2	7.4	1	11	-146.74	-1	Female was shedding.
27	38	31	17	3	4	0	34	0	315.35	0	1	72.24	0.2	0.183333	53.6	5.35	0	58.66		-0.0133333	55.5	5.79	3	13	315.35	34
30	86-1	31	16	0	0	0	15	0	64.19	0	1	53.83	0.0996667	-0.153333	54.8	6.88	0	61.59		0.163333	57.2	7.4	0	16	64.19	15
54	59	48	17	4	14	0	31	7	138.71	37.03	1	49.06	0.1	0.13	58.5	5.81	0	74.13	0.2	0.493333	50.6	6.41	4	3	101.68	24	Female was fatter than usual, potentially gravid. 54 did a few headbobs with his back facing the female. Could showing the rear be a display? After the 10min trial, the female finished assessing the brown male and went back to the orange one. Orange male did many more dewlaps and female did more pushups, all while orange male had his back facing her.
203	46	48	116	30	0	3	7	0	289.07	21.93	0.362806	78.8			55.5	5.08	0		0.189		43.1	2.45	27	116	267.14	7
30	86-1	58	42	0	0	0	23	12	143.17	111.1	1	53.83	0.0996667	-0.153333	54.8	6.88	0	61.59		0.163333	57.2	7.4	0	42	32.07	11	Female looked at both males before choosing 30. It was a clear choice.
27	38	58	37	0	45	0	39	31	131.78	242.19	1	72.24	0.2	0.183333	53.6	5.35	0	58.66		-0.0133333	55.5	5.79	0	-8	-110.41	8
10	209	61	2	1	100	5	2	2	0	0	0.327439	77.54	0.133333	0.523333	53.3	5.53	0				53.4	5.53	-4	-98	0	0	Male 10 kept trying to escape. Female got scared when I pushed 10 back down so it didn't interact much with the males.
30	86-1	62	6	0	0	0	10	0	115.93	0	1	53.83	0.0996667	-0.153333	54.8	6.88	0	61.59		0.163333	57.2	7.4	0	6	115.93	10
27	38	62	38	1	0	0	9	27	0	127	1	72.24	0.2	0.183333	53.6	5.35	0	58.66		-0.0133333	55.5	5.79	1	38	-127	-18
203	46	74	61	1	0	8	0	62	0	524.79	0.362806	78.8			55.5	5.08	0		0.189		43.1	2.45	-7	61	-524.79	-62	Female was rather fat. She may have been gravid.
54	59	74	3	0	36	0	0	6	0	207.27	1	49.06	0.1	0.13	58.5	5.81	0	74.13	0.2	0.493333	50.6	6.41	0	-33	-207.27	-6	Male 54 tried to escape 3 times. After time was up, female interacted with male 54.
27	38	75	52	0	0	0	0	0	87.09	0	1	72.24	0.2	0.183333	53.6	5.35	0	58.66		-0.0133333	55.5	5.79	0	52	87.09	0
54	59	210	10	0	67	1	0	20	181.83	42.49	1	49.06	0.1	0.13	58.5	5.81	0	74.13	0.2	0.493333	50.6	6.41	-1	-57	139.34	-20	Clear preference for orange male? Female attempted escape 8min into trial. I pushed her down and continued the trial.
10	209	210	0	0	60	3	9	10	66.67	44.57	0.327439	77.54	0.133333	0.523333	53.3	5.53	0				53.4	5.53	-3	-60	22.1	-1	Male 10 kept trying to escape the whole time.
54	59	213	27	0	51	0	0	1	0	13.08	1	49.06	0.1	0.13	58.5	5.81	0	74.13	0.2	0.493333	50.6	6.41	0	-24	-13.08	-1
10	209	213	0	0	116	0	0	16	0	329.17	0.327439	77.54	0.133333	0.523333	53.3	5.53	0				53.4	5.53	0	-116	-329.17	-16	Male 10 was shedding. I picked off the shed skin before starting the trial.
203	46	214	78	17	5	1	31	0	0	0	0.362806	78.8			55.5	5.08	0		0.189		43.1	2.45	16	73	0	31
54	59	214	7	0	8	0	15	0	62.59	23.52	1	49.06	0.1	0.13	58.5	5.81	0	74.13	0.2	0.493333	50.6	6.41	0	-1	39.07	15
10	209	40-1	0	0	111	0	0	31	0	242.77	0.327439	77.54	0.133333	0.523333	53.3	5.53	0				53.4	5.53	0	-111	-242.77	-31
10	209	40-2	0	0	118	6	0	27	0	134.49	0.327439	77.54	0.133333	0.523333	53.3	5.53	0				53.4	5.53	-6	-118	-134.49	-27	Male 10 was shedding. I removed most of the skin that was on his head. Very few flakes remained and only on his head and tail.
203	46	40-2	76	18	0	0	42	0	199.82	0	0.362806	78.8			55.5	5.08	0		0.189		43.1	2.45	18	76	199.82	42

## Sheet: Immune Fitness
Lizard	Sex	Color	Day of Injection	SVL (mm)	Weight (g)	Left Pre (mm)	Left Pre (mm)	Left Pre (mm)	Right Pre (mm)	Right Pre (mm)	Right Pre (mm)	Left Post (mm)	Left Post (mm)	Left Post (mm)	Right Post (mm)	Right Post (mm)	Right Post (mm)	Left Pre avg (mm)	Left Post avg (mm)	Right Pre avg (mm)	Right Post avg (mm)	Left Difference (LPostAvg-LPreAvg)	Right Difference (RpostAvg-RpreAvg)	Difference in PHA and PBS induced swelling (LeftDiff-RightDiff)
1	m	Brown	2016-04-23	53.1	5.07	1.09	1.11	1.11	1.13	1.14	1.2	1.52	1.57	1.45	1.22	1.2	1.29	1.10333	1.51333	1.15667	1.23667	0.41	0.08	0.33
6	m	Brown	2016-04-23	52.2	5.78	1.13	1.1	1.1	1.26	1.2	1.19	1.63	1.59	1.59	1.25	1.51	1.43	1.11	1.60333	1.21667	1.39667	0.493333	0.18	0.313333
7	m	Brown	2016-04-23	59.2	5.94	1.25	1.35	1.29	1.28	1.27	1.33	1.75	1.8	1.8	1.22	1.19	1.21	1.29667	1.78333	1.29333	1.20667	0.486667	-0.0866667	0.573333
9	m	Brown	2016-04-23			1.05	1.24	1.08	1.18	1.13	1.19	1.83	1.8	1.66	1.26	1.12	1.08	1.12333	1.76333	1.16667	1.15333	0.64	-0.0133333	0.653333
10	m	Orange	2016-04-23	53.3	5.53	1.3	1.32	1.35	1.38	1.36	1.35	1.87	1.8	1.7	1.4	1.27	1.25	1.32333	1.79	1.36333	1.30667	0.466667	-0.0566667	0.523333
11	f	Brown	2016-04-30	52.1	5.82	1.41	1.32	1.42	1.55	1.45	1.46	1.7	1.77	1.64	1.44	1.44	1.32	1.38333	1.70333	1.48667	1.4	0.32	-0.0866667	0.406667
13	m	Brown	2016-04-30	50	4.62	1.21	1.24	1.2	1.22	1.15	1.26	1.41	1.37	1.49	1.44	1.37	1.38	1.21667	1.42333	1.21	1.39667	0.206667	0.186667	0.02
15	m	Brown	2016-04-30			1.7	1.41	1.53	1.65	1.67	1.69	1.9	1.88	1.91	1.57	1.62	1.65	1.54667	1.89667	1.67	1.61333	0.35	-0.0566667	0.406667
16	f	Brown	2016-04-30			1.31	1.23	1.22	1.12	1.12	1.13	1.15	1.14	1.19	1.02	1.03	1.12	1.25333	1.16	1.12333	1.05667	-0.0933333	-0.0666667	-0.0266667
20	m	Orange	2016-04-30			1.3	1.38	1.32	1.22	1.29	1.27	1.68	1.58	1.55	1.34	1.27	1.35	1.33333	1.60333	1.26	1.32	0.27	0.06	0.21
23	m	Brown	2016-09-23	51		1.35	1.3	1.49	1.51	1.54	1.62	2.42	2.49	1.62	1.64	1.61	1.32	1.38	2.17667	1.55667	1.52333	0.796667	-0.0333333	0.83
27	m	Orange	2016-09-23	53.6	5.35	1.53	1.59	1.58	1.34	1.53	1.41	2.1	2.07	1.41	1.54	1.47	1.6	1.56667	1.86	1.42667	1.53667	0.293333	0.11	0.183333
30	m	Orange	2016-09-23	54.8	6.88	1.97	1.74	1.78	1.74	1.68	1.7	1.74	1.76	1.76	1.66	1.85	1.84	1.83	1.75333	1.70667	1.78333	-0.0766667	0.0766667	-0.153333
38	m	Brown	2016-09-23	55.5	5.79	1.78	1.76	1.63	1.45	1.47	1.48	1.95	1.82	1.75	1.56	1.63	1.6	1.72333	1.84	1.46667	1.59667	0.116667	0.13	-0.0133333
39	f	Orange	2016-09-23	42.9	2.68	1.09	1.07	1.08	1.08	1.11	1.04	1.25	1.39	1.37	1.09	1.25	1.32	1.08	1.33667	1.07667	1.22	0.256667	0.143333	0.113333
42	m	Brown	2016-09-23	50.9	4.2	1.34	1.29	1.29	1.25	1.19	1.37	1.5	1.47	1.64	1.25	1.4	1.24	1.30667	1.53667	1.27	1.29667	0.23	0.0266667	0.203333
47	m	Brown	2016-09-27	49.2	5.75	1.72	1.51	1.43	1.28	1.28	1.44	1.83	1.7	1.73	1.35	1.4	1.25	1.55333	1.75333	1.33333	1.33333	0.2	0	0.2
48	f	Brown	2016-09-27	41.4	3.47	1.22	1.23	1.26	1.2	1.3	1.29	1.65	1.55	1.51	1.41	1.45	1.43	1.23667	1.57	1.26333	1.43	0.333333	0.166667	0.166667
50	m	Brown	2016-09-27	47.2		1.52	1.41	1.2	1.35	1.34	1.41	1.77	1.74	1.47	1.57	1.6	1.59	1.37667	1.66	1.36667	1.58667	0.283333	0.22	0.0633333
54	m	Orange	2016-09-27	58.5		1.29	1.27	1.25	1.15	1.18	1.15	1.5	1.48	1.55	1.21	1.31	1.29	1.27	1.51	1.16	1.27	0.24	0.11	0.13
56	m	Brown	2016-09-27	40.1		1.19	1.2	1.19	1.25	1.15	1.31	1.83	1.74	1.64	1.14	1.25	1.26	1.19333	1.73667	1.23667	1.21667	0.543333	-0.02	0.563333
57	m	Brown	2016-09-27	50.3		1.54	1.55	1.47	1.4	1.49	1.3	1.44	1.39	1.73	1.79	1.46	1.38	1.52	1.52	1.39667	1.54333	0	0.146667	-0.146667
58	f	Brown	2016-09-27	39.9	2.52	1.17	1.12	1.16	1.01	0.94	1.13	1.97	1.61	1.89	1.19	1.19	1.12	1.15	1.82333	1.02667	1.16667	0.673333	0.14	0.533333
59	m	Brown	2016-09-27	50.6	6.41	1.29	1.3	1.27	1.28	1.31	1.3	1.8	1.76	1.81	1.27	1.3	1.35	1.28667	1.79	1.29667	1.30667	0.503333	0.01	0.493333
60	m	Brown	2016-09-27	46.5		1.4	1.28	1.45	1.45	1.53	1.32	1.87	1.95	1.91	1.46	1.38	1.32	1.37667	1.91	1.43333	1.38667	0.533333	-0.0466667	0.58
61	f	Brown	2016-09-27	44.8	2.54	1.27	1.25	1.24	1.27	1.18	1.16	1.55	1.35	1.42	1.5	1.3	1.24	1.25333	1.44	1.20333	1.34667	0.186667	0.143333	0.0433333
62	f	Brown	2016-09-27	40.3	3.05	1.18	1.13	1.1	1.13	1.08	0.98	1.53	1.31	1.33	1.18	1.12	1.1	1.13667	1.39	1.06333	1.13333	0.253333	0.07	0.183333
63	m	Brown	2016-09-27	49.5	5.97	1.33	1.32	1.51	1.22	1.12	1.21	1.58	1.6	1.6	1.32	1.4	1.29	1.38667	1.59333	1.18333	1.33667	0.206667	0.153333	0.0533333
64	m	Brown	2016-09-27	43	5.49	1.32	1.31	1.36	1.4	1.46	1.23	1.58	1.67	1.8	1.3	1.27	1.24	1.33	1.68333	1.36333	1.27	0.353333	-0.0933333	0.446667
72	f	Brown	2016-09-23	37.8		0.98	1.03	0.99	1	0.85	0.86	1.87	1.75	1.65	1.12	1.16	1.14	1	1.75667	0.903333	1.14	0.756667	0.236667	0.52
74	f	Brown	2016-09-23	37.9	3.4	1.04	1.03	1.05	1.19	1.39	1.42	2.01	1.95	1.8	1.52	1.38	1.4	1.04	1.92	1.33333	1.43333	0.88	0.1	0.78
75	f	Brown	2016-09-23	41.3		1.06	1.06	1.09	1.11	1.12	1.05	1.44	1.53	1.37	1.47	1.21	1.05	1.07	1.44667	1.09333	1.24333	0.376667	0.15	0.226667
79	f	Brown	2016-04-30			1.02	1.01	1.05	0.98	0.92	0.93	1.07	1.02	1.05	1.17	1.35	1.35	1.02667	1.04667	0.943333	1.29	0.02	0.346667	-0.326667
91	m	Brown	2016-04-30			1.35	1.32	1.19	1.34	1.22	1.21	1.75	1.64	1.67	1.3	1.25	1.27	1.28667	1.68667	1.25667	1.27333	0.4	0.0166667	0.383333
97	m	Brown	2016-04-30	53.7	5.88	1.36	1.37	1.42	1.36	1.37	1.24	1.55	1.48	1.49	1.55	1.46	1.44	1.38333	1.50667	1.32333	1.48333	0.123333	0.16	-0.0366667
99	m	Brown	2016-04-30	54.1	5.58	1.44	1.51	1.41	1.55	1.51	1.48	1.91	1.82	1.75	1.41	1.5	1.42	1.45333	1.82667	1.51333	1.44333	0.373333	-0.07	0.443333
300	f	Orange	2017-04-11	35.3	2.07	0.95	0.96	0.91	1.06	1.02	1	1.25	1.14	1.16	1.03	0.93	0.97	0.94	1.18333	1.02667	0.976667	0.243333	-0.05	0.293333
301	m	Orange	2017-04-11	38	2.27	1.04	1.07	0.96	1.09	1.05	0.94	1.17	1.21	1.2	1.01	1.03	1.03	1.02333	1.19333	1.02667	1.02333	0.17	-0.00333333	0.173333
302	m	Orange	2017-04-11	46	3.37	1.29	1.14	1.2	1.2	1.33	1.32	1.63	1.5	1.63	1.29	1.3	1.26	1.21	1.58667	1.28333	1.28333	0.376667	0	0.376667
303	f	Orange	2017-04-11	42.3	2.85	1.23	1.09	1.14	1.13	1.12	1.14	1.37	1.37	1.33	1.26	1.23	1.2	1.15333	1.35667	1.13	1.23	0.203333	0.1	0.103333
40-1	f	Brown	2016-09-23	45.1	3.86	1.39	1.4	1.31	1.24	1.1	1.21	1.3	1.65	1.82	1.24	1.22	1.25	1.36667	1.59	1.18333	1.23667	0.223333	0.0533333	0.17
40-2	f	Brown	2016-09-23	40.2	2.84	1.2	1.04	1.15	1.12	1.09	1	1.42	1.49	1.36	1.23	1.36	1.25	1.13	1.42333	1.07	1.28	0.293333	0.21	0.0833333
81a	f	Orange	2016-04-30			1.11	1.02	0.99	1.11	1.09	1.05	1.37	1.28	1.29	1	0.97	0.99	1.04	1.31333	1.08333	0.986667	0.273333	-0.0966667	0.37
82a	f	Brown	2016-04-30	34.8	1.57	0.79	0.7	0.82	0.98	1.03	0.83	1.04	1.04	1.06	0.8	0.81	0.8	0.77	1.04667	0.946667	0.803333	0.276667	-0.143333	0.42
82b	f	Brown	2016-04-30			0.99	0.96	0.97	1.04	1.01	1.03	1.32	1.27	1.35	1.21	1.13	1.14	0.973333	1.31333	1.02667	1.16	0.34	0.133333	0.206667
83a	f	Brown	2016-04-30			1.1	1.02	0.9	1.05	0.99	1.03	1.04	1.01	1.04	1.01	0.98	1.03	1.00667	1.03	1.02333	1.00667	0.0233333	-0.0166667	0.04
86-1	m	Brown	2016-09-27	57.2	7.4	1.5	1.48	1.47	1.37	1.44	1.41	1.63	1.77	1.69	1.55	1.43	1.39	1.48333	1.69667	1.40667	1.45667	0.213333	0.05	0.163333
86-2	m	Brown	2016-09-23	53.5	5.38	1.29	1.29	1.28	1.35	1.25	1.27	1.94	1.99	1.97	1.32	1.37	1.54	1.28667	1.96667	1.29	1.41	0.68	0.12	0.56
87-2	m	Brown	2016-09-27	54	5.17	1.59	1.44	1.52	1.31	1.32	1.21	1.3	1.4	1.49	1.32	1.39	1.26	1.51667	1.39667	1.28	1.32333	-0.12	0.0433333	-0.163333

## Sheet: % Orange
Lizard	Total Pixels	Orange Pixels	% Orange
10	90261	29555	0.327439
13	102189	8957	0.0876513
27	1	1	1
30	1	1	1
31	35410	9209	0.260068
39	1	1	1
47	93064	7653	0.0822337
54	1	1	1
59	96060	7109	0.0740058
63	95843	2974	0.0310299
75	67980	11329	0.166652
207	36308	11235	0.309436
40-1	60268	12874	0.213613
87-2	80588	11908	0.147764
203	69839	25338	0.362806
61	55686	13076	0.234817
210	59886	11167	0.186471
212	36946	7602	0.20576
213	36584	6271	0.171414
300	1	1	1
301	1	1	1
302	100570	50013	0.497295
303	114569	35019	0.305659

## Sheet: Endurace
Lizard	Sex	Color	Endurance Time (s)	SVL (mm)	Weight (g)
1	m	Brown	88.06	53.1	5.07
6	m	Brown	87.61	52.2	5.78
7	m	Brown	73.55	59.2	5.94
9	m	Brown
10	m	Orange	77.54	53.3	5.53
11	f	Brown	63.12	52.1	5.82
13	m	Redhead	87.32	50	4.62
15	m	Brown
16	f	Brown
20	m	Orange
21		Brown	91.82	51.3	5.1
23	m	Brown	65.3	54.9
27	m	Orange	72.24	55.7	5.35
30	m	Orange	53.83
31	f	Redhead	23.42	41.4	1.94
38	m	Brown	58.66
39	f	Orange	60.83
42	m	Brown	27.3	51.2	4.2
47	m	Tail	38.09
48	f	Brown	61.68
50	m	Brown
54	m	Orange	49.06
56	m	Brown	48.54
57	m	Brown
58	f	Brown	38.45
59	m	Brown	74.13
60	m	Brown
61	f	Redhead	59.34
62	f	Brown	94.16
63	m	Redhead	94.46
64	m	Brown	118.77
72	f	Brown
74	f	Brown	58.04
75	f	Tail	79.02
79	f	Redhead
91	m	Brown
97	m	Brown	67.84	53.7	5.88
99	m	Brown	71.14	54.1	5.58
203	m	Tail	78.8	55.5	5.08
208			86.49	46.8	4.66
210	f	Redhead	69.41	37.3	2.32
213	f	Redhead	64.89	35.6	1.97
214	f	Brown	71.11	36.9	2.01
40-1	f	Redhead	78.78
40-2	f	Brown	52.66
81a	f	Orange
82a	f	Brown		34.8	1.57
82b	f	Redhead
83a	f	Brown
86-1	m	Brown	61.59	55.2	7.4
86-2	m	Brown	127.92	54.2	5.38
87-2	m	Redhead	101.4	53.5	5.17
89-1	f	Brown	66.45	42.6	3.17

## Sheet: Sprint Trials
Lizard	Sex	Color	Time 1	Time 2	Time 3	Avg. Time	SVL (mm) (on day of running)	Weight (g) (on day of running)	Pic	Spec					Time = s/10cm
6	m	Brown	0.134	0.134	0.167	0.145	48.6	4.61	Yes	60
10	m	Orange	0.101	0.166	0.133	0.133333	51	7.12	Yes	77 side, 78 tail
13	m	Brown	0.167	0.133	0.1	0.133333	52.7	6.16	Yes	83 side, 85 base of tail
18	m	Brown					51	4.78	Yes	68 side
20	m	Orange	0.1	0.133	0.1	0.111	53.4	6.49	Yes	97 side, 98 belly, 99 base of tail, 0000 orange-most tail
23	m	Brown	0.1	0.1	0.134	0.111333	49.5	6.13	Yes	69 side
27	m	Orange	0.2	0.2	0.2	0.2	53	5.6	Yes	62 side, 63 base of tail, 65 belly
29	m	Orange	0.133	0.134	0.133	0.133333	53.2	8.04	No	0003/0004 side, 0005 back
30	m	Orange	0.133	0.1		0.1165	54.8	7.95	Yes	70 side, 71 base of tail, 72 belly, 73 underside of leg
30	m	Orange	0.1	0.133	0.066	0.0996667
35	f	Orange					41.4	3.47	Yes	66 side
39	f	Orange	0.133	0.166	0.167	0.155333	43.5	2.53	Yes	86 belly (yellow), 87 cloaca (orange), 89 base of tail, 90 side, 91 hip
39	f	Orange	0.133	0.133	0.133	0.133
46	m	Brown	0.166	0.2	0.201	0.189	43.1	2.45	Yes	82 side
48	f	Brown	0.166	0.1	0.133	0.133
54	m	Orange	0.1	0.1	0.1	0.1	54	5.81	Yes	79 side, 80 tail, 81 top of snout
55	m	Orange	0.133	0.1	0.133	0.122	52	6.01	No	0009 side, 0010 base of tail, 11 tail (orange), 12 back
57	m	Brown	0.167	0.133	0.133	0.144333	52.1	5.85	Yes	76 side
59	m	Brown	0.2			0.2	50	5.04	No	0001/0002 side
62	f	Brown	0.2			0.2	35.1	1.69	Yes	96 side
72	f	Brown	0.167	0.167		0.167	42.4	3	Yes	67 side
75	f	Orange	0.133	0.133	0.133	0.133
81	f	Orange					41.5	3.19	Yes	74 side
83	f	Brown	0.133	0.133	0.134	0.133333	41.3	2.38	Yes	92 side, 93 belly
89	f	Orange					44.2	2.45	No	0008 side
91	m	Brown					49.7	4.34	No	0006 side
97	m	Brown	0.133	0.167	0.133	0.144333
99	m	Brown	0.2	0.266	0.266	0.244
300	f	Orange	0.267	0.233	0.266	0.255333	35.3	2.07	Yes
301	m	Orange	0.2	0.2	0.134	0.178	38	2.27	Yes
302	m	Orange	0.133	0.133	0.1	0.122	46	3.37	Yes
303	f	Orange	0.1	0.134	0.133	0.122333	42.3	2.85	Yes

## Sheet: Misc. SVL and Weight
Lizard	Sex	SVL (mm)	Weight (g)
200	m	45.8	3.27
38	m	55.9	5.79
209	m	53.4	5.59
87-2	m	51.7	5.1
47	m	50.9	5.38
46	m	53.9	5.18
59	m	53.1	6.4
215	m	47.2	4.03
64	m	48.9	5.28
63	m	49.9	6.5
