# Supplementary material for: A novel body coloration phenotype in Anolis sagrei: Implications for physiology, fitness, and predation
Source: PLoS One. 2018 Dec 31;13(12):e0209261. doi: 10.1371/journal.pone.0209261 (PMC6312277; doi:10.1371/journal.pone.0209261)
Supplement: S2 Dataset — (XLSX) [file pone.0209261.s005.xlsx]

## Sheet: Sheet1
		B1	B2	B3	S1.UV	S1.violet	S1.blue	S1.green	S1.yellow	S1.red	S2	S3	S4	S5	S6	S7	S8	S9	S10	H1	H2	H3	H4	H5
SPECTRUM0009	o	2871.85	7.16172	19.9914	0.0744469	0.0907364	0.155116	0.25513	0.265623	0.521978	23.9074	0.31171	0.353051	1262.44	19.1552	-0.569451	2.67466	-0.794086	0.944293	700	337	591	0.413384	684
SPECTRUM0026	o	5091.02	12.6958	25.9542	0.0698824	0.0875294	0.187242	0.299378	0.289526	0.450622	16.0484	0.292662	0.277548	1934.61	24.337	-0.49321	1.91693	-0.638472	0.53204	691	691	542	0.645436	683
SPECTRUM0031	o	3654.98	9.11467	18.8156	0.0733594	0.0920175	0.211538	0.289826	0.264047	0.432544	Inf	0.24348	0.377745	1254.31	18.8156	-0.468082	2.06433	-0.609151	0.779789	700	691	524	0.698132	698
SPECTRUM0032	o	2977.83	7.42602	17.6998	0.0473044	0.0605926	0.17611	0.294044	0.280766	0.489637	Inf	0.284475	0.394719	1286.14	17.6998	-0.55244	2.38349	-0.724509	0.940808	699	304	561	0.607323	698
SPECTRUM0038	o	4194.04	10.459	17.746	0.0761278	0.100353	0.240515	0.308829	0.277235	0.382444	Inf	0.35416	0.650634	1262.1	17.746	-0.321974	1.69672	-0.43273	1.10395	662	364	436	0.906657	697
SPECTRUM0047	o	4918.07	12.2645	20.6882	0.0880786	0.113648	0.242759	0.307632	0.279632	0.369493	Inf	0.3957	0.942102	1378.08	20.6882	-0.258068	1.68684	-0.36833	1.58917	630	691	471	0.919521	323
SPECTRUM0055	o	5889.19	14.6862	22.3984	0.0931859	0.122481	0.287407	0.31619	0.263389	0.311469	Inf	0.351858	0.980594	1432.09	22.3984	-0.219198	1.52513	-0.0552831	1.49553	612	364	404	1.27824	697
SPECTRUM0060	o	5015.5	12.5075	24.2318	0.0778361	0.0981276	0.198003	0.339283	0.329524	0.392844	Inf	0.445485	1.03792	1753.3	24.2318	-0.251875	1.93738	-0.418836	2.01085	605	364	526	0.825163	697
SPECTRUM0066	o	6825.86	17.0221	29.9123	0.0858641	0.110262	0.229658	0.300299	0.279447	0.392086	Inf	0.3669	1.20464	2030.6	29.9123	-0.313183	1.75726	-0.466897	2.11686	661	364	505	0.81275	697
SPECTRUM0001	b	5773.37	14.3974	20.6308	0.0862111	0.112094	0.2809	0.32382	0.259687	0.317173	Inf	0.343061	0.925063	1520.74	20.6308	-0.258289	1.43295	-0.188885	1.32557	628	691	411	1.24857	697
SPECTRUM0002	b	5831.78	14.5431	20.3053	0.106367	0.135959	0.286336	0.31036	0.252199	0.305047	Inf	0.334634	0.988486	1308.53	20.3053	-0.191045	1.39621	-0.139164	1.38014	605	364	400	1.2821	323
SPECTRUM0005	b	6988.23	17.427	24.963	0.0940169	0.118882	0.26787	0.321536	0.259729	0.324574	Inf	0.346793	0.993918	1817.02	24.963	-0.231831	1.43243	-0.256953	1.42372	606	691	415	1.16356	323
SPECTRUM0007	b	3435.72	8.56788	14.0048	0.111596	0.136059	0.24737	0.289764	0.245072	0.358834	13.4464	0.217992	0.336167	836.954	12.9633	-0.318656	1.51301	-0.411267	0.508623	695	340	441	0.882519	321
SPECTRUM0012	b	4450.51	11.0985	17.801	0.112765	0.136794	0.237329	0.293253	0.253026	0.364255	Inf	0.259277	0.381922	1129	17.801	-0.319247	1.60391	-0.44155	0.612568	684	665	434	0.837424	328
SPECTRUM0013	b	1412.99	3.52366	5.18173	0.111047	0.141378	0.311854	0.323929	0.247493	0.261479	Inf	0.341056	0.366601	322.54	5.18173	-0.172696	1.47055	0.445399	0.539107	531	302	402	-1.56	343
SPECTRUM0015	b	4344.26	10.8336	20.7862	0.0754009	0.0948621	0.225406	0.305794	0.260911	0.400838	Inf	0.29606	0.446633	1405.21	20.7862	-0.374061	1.91868	-0.564286	0.856947	683	692	482	0.826808	696
SPECTRUM0018	b	2584.03	6.44398	9.09954	0.114926	0.145361	0.298869	0.316531	0.24725	0.27801	Inf	0.328998	0.55229	561.517	9.09954	-0.15155	1.4121	0.121997	0.779889	530	317	400	1.44877	698
SPECTRUM0020	b	2740.08	6.83311	10.075	0.0960338	0.123673	0.293286	0.329635	0.257365	0.289324	Inf	0.339891	0.481168	689.178	10.075	-0.175404	1.47444	0.124769	0.709452	531	364	408	1.39367	356
SPECTRUM0022	b	3515.66	8.76724	12.2556	0.109839	0.138419	0.280868	0.316049	0.251271	0.301371	Inf	0.322744	0.608311	804.582	12.2556	-0.143766	1.39788	-0.104971	0.850347	531	317	400	1.27525	324
SPECTRUM0024	b	9554.82	23.8275	37.8206	0.107158	0.133682	0.263622	0.297199	0.243678	0.33981	Inf	0.187268	0.466323	2242.17	37.8206	-0.272239	1.58727	-0.387753	0.74018	700	302	418	1.0325	332
SPECTRUM0041	b	4761.27	11.8735	19.1554	0.0923787	0.117198	0.2538	0.302701	0.257188	0.358923	Inf	0.337111	0.79959	1258.19	19.1554	-0.272151	1.61329	-0.395866	1.28997	661	364	419	0.972766	323
SPECTRUM0043	b	3669.18	9.15007	13.357	0.11347	0.144829	0.308981	0.318746	0.246037	0.267215	Inf	0.334097	0.785252	807.073	13.357	-0.15843	1.45977	0.191772	1.14629	530	364	693	1.54707	323
SPECTRUM0046	b	3074.33	7.66666	12.323	0.137672	0.175024	0.353145	0.328757	0.237031	0.189356	Inf	0.360002	0.963367	734.347	12.323	-0.161977	1.60735	2.51919	1.54846	530	691	658	-1.06972	323
SPECTRUM0049	b	3991.11	9.9529	14.1999	0.11507	0.146503	0.307717	0.317421	0.250434	0.268249	Inf	0.329378	0.994797	859.971	14.1999	-0.15515	1.42672	0.283307	1.41929	530	691	697	1.5368	323
SPECTRUM0053	b	4664.29	11.6316	17.1241	0.108673	0.139569	0.315026	0.321728	0.247524	0.263002	Inf	0.338535	1.02521	1063.37	17.1241	-0.172392	1.4722	0.325819	1.50931	530	364	692	-1.55163	323
SPECTRUM0058	b	5818.57	14.5101	21.234	0.097024	0.125587	0.287385	0.320923	0.261776	0.302843	Inf	0.345975	1.04449	1409.92	21.234	-0.213339	1.46339	-0.0336389	1.52849	605	364	404	1.31443	698
SPECTRUM0064	b	9008.64	22.4654	31.9479	0.0910617	0.116728	0.284266	0.32111	0.253663	0.31163	Inf	0.328942	1.19521	2291.42	31.9479	-0.167462	1.42209	-0.213651	1.6997	529	364	413	1.27444	323
SPECTRUM0073	b	4884.36	12.1804	18.884	0.133336	0.169777	0.34267	0.323697	0.237493	0.209062	Inf	0.351023	1.17324	1097.8	18.884	-0.163764	1.55036	1.40481	1.81894	530	364	665	-1.18175	323
SPECTRUM0074	b	5773.09	14.3967	21.9537	0.108606	0.139447	0.317008	0.332272	0.253128	0.250652	Inf	0.3496	1.20862	1385.67	21.9537	-0.177158	1.52491	0.585194	1.84303	530	364	689	-1.49802	323
SPECTRUM0075	b	7831.31	19.5295	27.5339	0.103815	0.131636	0.280624	0.320945	0.254968	0.30279	Inf	0.325752	1.0828	1875.96	27.5339	-0.145366	1.40986	-0.105257	1.5266	529	691	403	1.28076	323
SPECTRUM0077	b	6077.69	15.1563	22.7332	0.106918	0.136877	0.312159	0.327523	0.250862	0.261873	Inf	0.344494	1.14342	1435.96	22.7332	-0.175124	1.49991	0.350268	1.71503	530	364	403	-1.56367	323
SPECTRUM0078	b	4454.34	11.1081	16.9836	0.125412	0.159672	0.328272	0.320194	0.239396	0.234671	Inf	0.343694	1.12349	961.729	16.9836	-0.162041	1.52894	0.570674	1.71775	530	364	700	-1.3555	697
SPECTRUM0081	b	7042.56	17.5625	26.1727	0.0971271	0.12336	0.293487	0.333339	0.259272	0.284324	Inf	0.34364	1.11893	1786.33	26.1727	-0.174256	1.49026	0.0851413	1.6675	529	364	414	1.41441	323
SPECTRUM0084	b	8967.41	22.3626	31.6777	0.0886817	0.113875	0.281576	0.323849	0.256948	0.313936	Inf	0.334004	1.09088	2338.75	31.6777	-0.186795	1.41654	-0.181406	1.54528	542	364	412	1.26038	323
SPECTRUM0088	b	5638.14	14.0602	19.9946	0.112722	0.142871	0.30088	0.316295	0.246206	0.278437	Inf	0.329537	0.939493	1234.4	19.9946	-0.153037	1.42207	0.0465755	1.33603	530	364	402	1.45969	323
SPECTRUM0089	b	5152.16	12.8483	18.7407	0.109512	0.138886	0.295662	0.323787	0.25308	0.27935	Inf	0.334297	1.10512	1183.43	18.7407	-0.155958	1.45861	0.0747232	1.61194	530	364	402	1.43647	697
SPECTRUM0091	b	8019.49	19.9987	28.185	0.0903468	0.115592	0.277911	0.317663	0.255863	0.322066	Inf	0.341671	0.892581	2052.08	28.185	-0.226098	1.40934	-0.245794	1.25795	605	364	411	1.2089	323
SPECTRUM0094	b	9673.29	24.1229	33.6028	0.0916482	0.116384	0.276863	0.320201	0.255285	0.319286	Inf	0.324979	1.01146	2489.47	33.6028	-0.160147	1.39298	-0.234031	1.40895	529	364	413	1.21642	323
SPECTRUM0096	b	4853.2	12.1027	17.8745	0.113416	0.144925	0.313997	0.321066	0.245691	0.259963	Inf	0.338933	0.952816	1082.4	17.8745	-0.165152	1.4769	0.31202	1.40721	530	691	692	-1.54233	323
SPECTRUM0097	b	4532.1	11.302	16.3337	0.119571	0.149911	0.297026	0.315993	0.245539	0.275713	Inf	0.328707	1.06314	958.098	16.3337	-0.140394	1.44521	0.0461091	1.53646	529	364	401	1.45307	697
SPECTRUM0099	b	4634.81	11.5581	17.2699	0.0982764	0.124683	0.290981	0.32918	0.256891	0.289812	Inf	0.339652	0.942051	1152.62	17.2699	-0.168388	1.49417	-0.0167572	1.40759	530	364	414	1.38232	698
SPECTRUM0004	d	5051.06	12.5962	29.4109	0.0751058	0.0928562	0.158375	0.262196	0.28532	0.511646	Inf	0.378218	1.01791	2170.36	29.4109	-0.471975	2.33491	-0.750624	2.37673	682	364	568	0.430222	697
SPECTRUM0006	d	6514.28	16.2451	44.7265	0.0558187	0.0699711	0.128339	0.239249	0.284766	0.583576	Inf	0.341087	0.955211	3385.82	44.7265	-0.636565	2.75324	-0.830562	2.62992	699	364	579	0.33663	323
SPECTRUM0011	d	4526.58	11.2882	32.2799	0.0774184	0.0884607	0.0777031	0.235967	0.308502	0.615563	13.2732	0.432701	0.303211	2658.37	29.8479	-0.622637	2.64416	-0.902896	0.801739	687	302	579	0.24086	563
SPECTRUM0017	d	5227.82	13.037	44.8548	0.0441065	0.0500562	0.0440207	0.205704	0.303563	0.712484	33.6447	0.416247	0.401079	3724.67	43.5216	-0.832534	3.33833	-0.954808	1.33893	700	364	589	0.195619	681
SPECTRUM0021	d	6143.55	15.3206	41.8307	0.0376862	0.0469388	0.0755952	0.270451	0.338929	0.623297	Inf	0.547019	0.581096	3811.74	41.8307	-0.592128	2.73037	-0.902213	1.5866	668	317	568	0.350602	591
SPECTRUM0023	d	5716.86	14.2565	47.7991	0.0308462	0.0373846	0.0524617	0.228227	0.31533	0.694895	Inf	0.404292	0.590828	3979.5	47.7991	-0.838709	3.35279	-0.944943	1.98092	700	364	585	0.25474	565
SPECTRUM0025	d	4792.28	11.9508	29.5631	0.0783346	0.087478	0.0563142	0.310251	0.351378	0.562234	Inf	0.523335	0.756935	2781.31	29.5631	-0.544958	2.47373	-0.933691	1.87246	662	364	558	0.374441	323
SPECTRUM0028	d	5516.9	13.7579	37.3149	0.0927889	0.105116	0.0755213	0.244093	0.317287	0.594478	11.9487	0.406292	0.290231	3128.01	34.192	-0.485581	2.48527	-0.904397	0.721303	688	312	575	0.234053	569
SPECTRUM0050	d	6772.2	16.8883	37.5983	0.0630634	0.0788322	0.151119	0.284181	0.314472	0.509178	Inf	0.483648	0.968415	3047.21	37.5983	-0.431064	2.22629	-0.73612	2.15598	660	364	561	0.488045	323
SPECTRUM0059	d	5861.12	14.6163	26.2538	0.0970553	0.119539	0.20798	0.304956	0.288971	0.397881	Inf	0.422316	1.12031	1819.83	26.2538	-0.267975	1.7962	-0.52062	2.0123	630	364	493	0.730488	323
SPECTRUM0061	d	5679.82	14.1641	35.0916	0.0589335	0.0713651	0.120584	0.278971	0.32254	0.548732	Inf	0.522105	1.07409	2886.29	35.0916	-0.483977	2.4775	-0.803176	2.66106	660	364	565	0.416474	697
SPECTRUM0065	d	7186.51	17.9215	43.1506	0.0707191	0.0879805	0.157388	0.250532	0.280451	0.528673	Inf	0.398267	1.28702	3184.99	43.1506	-0.472345	2.40776	-0.758766	3.09885	681	691	572	0.397554	697
SPECTRUM0070	d	7544.48	18.8142	43.0164	0.0794864	0.0984813	0.163886	0.270132	0.28256	0.493859	Inf	0.275754	1.22081	3102.55	43.0164	-0.525818	2.28638	-0.742572	2.79124	700	364	565	0.465284	697
SPECTRUM0076	d	8315.34	20.7365	56.3748	0.0572763	0.0705348	0.122403	0.228614	0.28623	0.598905	Inf	0.446302	1.17658	4459.34	56.3748	-0.552405	2.71862	-0.833445	3.19868	682	691	581	0.298025	697
SPECTRUM0079	d	6556.9	16.3514	35.4975	0.0821928	0.100986	0.169289	0.273878	0.285419	0.482181	Inf	0.353322	1.24004	2607.5	35.4975	-0.448515	2.17092	-0.711326	2.69204	682	364	564	0.485997	697
SPECTRUM0083	d	6278.3	15.6566	37.3598	0.0769451	0.0954936	0.16434	0.259898	0.279068	0.506162	Inf	0.284412	1.10303	2623.57	37.3598	-0.530025	2.3862	-0.746911	2.63206	700	364	570	0.434778	697
SPECTRUM0085	d	6835.97	17.0473	45.2069	0.0632451	0.0781611	0.134723	0.242708	0.285465	0.56648	Inf	0.321062	1.12434	3396.83	45.2069	-0.615495	2.65185	-0.813829	2.98157	700	691	576	0.344916	697
SPECTRUM0087	d	9523.43	23.7492	50.9261	0.0564621	0.0712738	0.156217	0.303352	0.315921	0.491563	Inf	0.461963	1.08645	4249.29	50.9261	-0.448233	2.14433	-0.717229	2.32969	661	364	553	0.566997	697
SPECTRUM0090	d	6522.49	16.2656	37.9303	0.064757	0.0802594	0.143637	0.268741	0.311251	0.53047	Inf	0.498653	0.967339	3045.12	37.9303	-0.433498	2.33194	-0.763051	2.25578	661	364	566	0.423741	323
SPECTRUM0093	d	6496.37	16.2004	46.1187	0.0610062	0.0757391	0.129954	0.234135	0.277462	0.581847	Inf	0.337869	0.964495	3331.54	46.1187	-0.628661	2.84676	-0.832461	2.74569	700	364	584	0.320758	697
SPECTRUM0095	d	8377.28	20.891	49.893	0.0520799	0.0665362	0.127647	0.287689	0.322643	0.539804	Inf	0.509325	1.04053	4202.37	49.893	-0.472509	2.38826	-0.802324	2.48505	661	691	560	0.46152	697
SPECTRUM0098	d	6420.55	16.0113	38.6042	0.0646509	0.0810874	0.142176	0.263032	0.298968	0.537381	Inf	0.507777	1.00959	3022.69	38.6042	-0.422336	2.41105	-0.78092	2.43417	661	364	567	0.4099	697
SPECTRUM0014	r	3417.06	8.52135	14.8079	0.0616389	0.0796948	0.232323	0.323504	0.277544	0.390105	Inf	0.212946	0.363803	1155.52	14.8079	-0.424825	1.73775	-0.488991	0.632197	700	317	456	0.923594	681
SPECTRUM0016	r	4033.14	10.0577	18.7312	0.0646397	0.0829816	0.221309	0.314173	0.275435	0.407357	Inf	0.225991	0.487488	1387.27	18.7312	-0.44223	1.86237	-0.555481	0.907885	700	317	481	0.837649	672
SPECTRUM0042	r	5061.92	12.6233	21.9693	0.0741309	0.0954387	0.226857	0.316999	0.286678	0.38976	Inf	0.364993	0.757314	1624.49	21.9693	-0.3455	1.74039	-0.466915	1.31802	661	364	449	0.87315	323
SPECTRUM0044	r	4766.21	11.8858	19.9124	0.0752508	0.0967478	0.23549	0.323713	0.281877	0.373422	Inf	0.349265	0.843402	1489.66	19.9124	-0.339301	1.67531	-0.434614	1.41296	661	364	440	0.947855	697
SPECTRUM0063	r	6167.43	15.3801	24.1654	0.0814495	0.104523	0.258379	0.327558	0.275831	0.340706	Inf	0.370509	1.1565	1757.09	24.1654	-0.25603	1.57121	-0.26437	1.81711	606	364	420	1.10277	697
